# Supplementary material for: Effect of Oral Intake of Lactiplantibacillus plantarum APsulloc 331261 (GTB1TM) on Diarrhea-Predominant Irritable Bowel Syndrome: A Randomized, Double-Blind, Placebo-Controlled Study
Source: Nutrients. 2022 May 11;14(10):2015. doi: 10.3390/nu14102015 (PMC9144213; doi:10.3390/nu14102015)
Supplement: Supplementary file 1 [file nutrients-14-02015-s001.zip]

Archive with 1 entries (1 files):
- nutrients-1697937-supplementary.pdf
